# Supplementary material for: Dynamic estimation of specific fluxes in metabolic networks using non-linear dynamic optimization
Source: BMC Syst Biol. 2014 Dec 3;8:132. doi: 10.1186/s12918-014-0132-0 (PMC4280005; doi:10.1186/s12918-014-0132-0)
Supplement: Additional file 3 — Combined extracellular and biomass stoichiometric matrix for the small-scale network. (4×7) S e matrix for the small-scale network, in Microsoft Office Excel format. [file 12918_2014_132_MOESM3_ESM.xlsx]

## Sheet: Sheet1
-1	0	0	0	0	0	0
0	0	0	-1	0	0	0
0	0	0	0	1	0	0
0	0	0	0	0	0	1
