# Supplementary material for: Dynamic estimation of specific fluxes in metabolic networks using non-linear dynamic optimization
Source: BMC Syst Biol. 2014 Dec 3;8:132. doi: 10.1186/s12918-014-0132-0 (PMC4280005; doi:10.1186/s12918-014-0132-0)
Supplement: Additional file 5 — Null space basis for the 145 case of the small-scale case study. (7×3) K matrix for the 145 case of the small-scale case study, in Microsoft Office Excel format. [file 12918_2014_132_MOESM5_ESM.xlsx]

## Sheet: Sheet1
1	0	0
0	1	2
1	-1	-2
0	1	0
0	0	1
1	-1	-1
1	1	-1
