# Supplementary material for: Dynamic estimation of specific fluxes in metabolic networks using non-linear dynamic optimization
Source: BMC Syst Biol. 2014 Dec 3;8:132. doi: 10.1186/s12918-014-0132-0 (PMC4280005; doi:10.1186/s12918-014-0132-0)
Supplement: Additional file 7 — Null space basis for the orthonormal case of the small-scale case study. (7×3) K matrix for the orthonormal case of the small-scale case study, in Microsoft Office Excel format. [file 12918_2014_132_MOESM7_ESM.xlsx]

## Sheet: Sheet1
0.182339	0.590295	-0.142711
-0.444733	0.615467	0.0270779
0.627071	-0.0251717	-0.169789
-0.273902	-0.11118	-0.448639
-0.0854156	0.363323	0.237858
0.541656	0.338152	0.0680696
-0.00614735	0.115791	-0.829208
