# Supplementary material for: Dynamic estimation of specific fluxes in metabolic networks using non-linear dynamic optimization
Source: BMC Syst Biol. 2014 Dec 3;8:132. doi: 10.1186/s12918-014-0132-0 (PMC4280005; doi:10.1186/s12918-014-0132-0)
Supplement: Additional file 8 — Time points where measurements are taken in the small-scale case study. (21×1) vector of time points where measurements are taken in the small-scale case study, in Microsoft Office Excel format. [file 12918_2014_132_MOESM8_ESM.xlsx]

## Sheet: Sheet1
0
1
2
3
4
5
6
7
8
9
10
11
12
13
14
15
16
17
18
19
20
