# Supplementary material for: Dynamic estimation of specific fluxes in metabolic networks using non-linear dynamic optimization
Source: BMC Syst Biol. 2014 Dec 3;8:132. doi: 10.1186/s12918-014-0132-0 (PMC4280005; doi:10.1186/s12918-014-0132-0)
Supplement: Additional file 9 — Measurements for the low noise setting in the small-scale case study. (21×4) matrix representing the measurements of the different concentrations (as indicated in Additional file 1) along the columns at the different measurement time points along the rows, for the low noise setting in the small-scale case study, in Microsoft Office Excel format. [file 12918_2014_132_MOESM9_ESM.xlsx]

## Sheet: Sheet1
10	15	6.12153e-10	0.1
9.91009	14.9828	0.0985936	0.108554
9.80837	14.9632	0.200543	0.127853
9.6841	14.9393	0.314573	0.161983
9.52111	14.908	0.450865	0.220065
9.29202	14.8637	0.623653	0.320578
8.9469	14.7969	0.854733	0.501472
8.38966	14.6883	1.17886	0.843216
7.42966	14.4988	1.65179	1.51979
5.70066	14.1471	2.35927	2.89292
2.72956	13.4775	3.40865	5.48432
0.15345	12.3587	4.76403	7.82385
0.000854052	11.0945	6.00733	7.99729
3.9116e-06	9.83887	7.07853	8.1826
1.74205e-08	8.58448	8.04975	8.46577
7.43148e-09	7.3311	8.95825	8.81065
6.83751e-09	6.08868	9.82413	9.18719
6.29626e-09	4.87825	10.6583	9.56347
5.84875e-09	3.73328	11.4656	9.90116
5.53159e-09	2.69905	12.2463	10.1547
3.12588e-09	1.82587	12.9972	10.2769
