# Supplementary material for: Dynamic estimation of specific fluxes in metabolic networks using non-linear dynamic optimization
Source: BMC Syst Biol. 2014 Dec 3;8:132. doi: 10.1186/s12918-014-0132-0 (PMC4280005; doi:10.1186/s12918-014-0132-0)
Supplement: Additional file 10 — Measurement variances for the low noise setting in the small-scale case study. (21×4) matrix representing the variances of the measurements of the different concentrations (as indicated in Additional file 1) along the columns at the different measurement time points along the rows, for the low noise setting in the small-scale case study, in Microsoft Office Excel format. [file 12918_2014_132_MOESM10_ESM.xlsx]

## Sheet: Sheet1
1e-08	1e-08	1e-08	1e-08
1e-08	1e-08	1e-08	1e-08
1e-08	1e-08	1e-08	1e-08
1e-08	1e-08	1e-08	1e-08
1e-08	1e-08	1e-08	1e-08
1e-08	1e-08	1e-08	1e-08
1e-08	1e-08	1e-08	1e-08
1e-08	1e-08	1e-08	1e-08
1e-08	1e-08	1e-08	1e-08
1e-08	1e-08	1e-08	1e-08
1e-08	1e-08	1e-08	1e-08
1e-08	1e-08	1e-08	1e-08
1e-08	1e-08	1e-08	1e-08
1e-08	1e-08	1e-08	1e-08
1e-08	1e-08	1e-08	1e-08
1e-08	1e-08	1e-08	1e-08
1e-08	1e-08	1e-08	1e-08
1e-08	1e-08	1e-08	1e-08
1e-08	1e-08	1e-08	1e-08
1e-08	1e-08	1e-08	1e-08
1e-08	1e-08	1e-08	1e-08
