# Supplementary material for: Dynamic estimation of specific fluxes in metabolic networks using non-linear dynamic optimization
Source: BMC Syst Biol. 2014 Dec 3;8:132. doi: 10.1186/s12918-014-0132-0 (PMC4280005; doi:10.1186/s12918-014-0132-0)
Supplement: Additional file 11 — Measurements for the realistic noise setting in the small-scale case study. (21×4) matrix representing the measurements of the different concentrations (A ext, E ext, F ext and Biomass) along the columns at the different measurement time points along the rows, for the realistic noise setting in the small-scale case study, in Microsoft Office Excel format. [file 12918_2014_132_MOESM11_ESM.xlsx]

## Sheet: Sheet1
10.007	14.9947	0.0105925	0.100057
9.90673	14.9917	0.108926	0.11001
9.80265	14.9694	0.210528	0.130076
9.67688	14.9424	0.325923	0.166072
9.5163	14.909	0.464673	0.226614
9.28221	14.8749	0.641327	0.332682
8.91618	14.8008	0.878311	0.52193
8.32995	14.6727	1.2122	0.886186
7.33061	14.4867	1.70117	1.60385
5.50276	14.1122	2.43352	3.06347
2.42924	13.3934	3.51525	5.7635
0.10078	12.2463	4.87871	7.88267
0.000331313	10.9849	6.10473	8.01504
0.000683091	9.72684	7.16528	8.21693
0.000158236	8.47591	8.13293	8.50422
0.000270956	7.21397	9.0282	8.85808
0.000466078	5.97528	9.9041	9.23701
0.000864511	4.76523	10.733	9.61249
0.000353516	3.62944	11.537	9.93929
0.000595304	2.61145	12.3158	10.1835
0.000429925	1.75297	13.0755	10.2876
