# Supplementary material for: Dynamic estimation of specific fluxes in metabolic networks using non-linear dynamic optimization
Source: BMC Syst Biol. 2014 Dec 3;8:132. doi: 10.1186/s12918-014-0132-0 (PMC4280005; doi:10.1186/s12918-014-0132-0)
Supplement: Additional file 12 — Measurement variances for the realistic noise setting in the small-scale case study. (21×4) matrix representing the variances of the measurements of the different concentrations (A ext, E ext, F ext and Biomass) along the columns at the different measurement time points along the rows, for the realistic noise setting in the small-scale case study, in Microsoft Office Excel format. [file 12918_2014_132_MOESM12_ESM.xlsx]

## Sheet: Sheet1
0.00121535	0.0101254	8.41278e-06	7.56874e-06
0.00360201	0.0128149	4.36375e-05	2.61917e-05
0.00219466	0.0110167	6.75784e-05	8.31051e-05
0.00637138	0.0165547	2.87359e-05	5.71894e-05
0.000682866	0.0274256	5.30874e-06	0.000108771
0.000432371	0.0097448	2.58449e-05	4.19298e-05
0.00418717	0.0191585	3.28825e-05	1.76933e-05
0.000901948	0.0052377	7.28625e-05	7.62183e-05
0.00176416	0.012988	4.81673e-05	0.000114441
0.00160815	0.00561526	0.000288194	0.00035416
0.00031878	0.0121967	0.00148466	0.00221713
4.51537e-05	0.00853575	0.000387402	0.00354735
1.0508e-05	0.00537396	0.00143098	0.00388295
2.45932e-05	0.00303156	0.00125373	0.00501331
2.90277e-06	0.00197762	0.000892739	0.0017895
4.52128e-06	0.0102636	0.0132234	0.00412771
2.15098e-05	0.00356293	0.00213855	0.00356453
9.73335e-05	0.00146279	0.00450702	0.00252677
1.44908e-05	0.000893629	0.00508166	0.00164291
3.90885e-05	0.00034282	0.00451893	0.000844798
1.1908e-05	0.000143784	0.00530309	0.0108375
