# Supplementary material for: Dynamic estimation of specific fluxes in metabolic networks using non-linear dynamic optimization
Source: BMC Syst Biol. 2014 Dec 3;8:132. doi: 10.1186/s12918-014-0132-0 (PMC4280005; doi:10.1186/s12918-014-0132-0)
Supplement: Additional file 17 — Null space basis for medium-scale case study. (68×6) K matrix for the medium-scale case study, in Microsoft Office Excel format. [file 12918_2014_132_MOESM17_ESM.xlsx]

## Sheet: Sheet1
-2.77556e-17	0	0.143616	2.77556e-17	7.63278e-17	4.51028e-17
0.45	0.4	-0.82649	-0.15	3.88578e-16	0.3
0.15	0.8	-0.408581	-0.05	2.498e-16	0.1
0.15	0.8	-0.408581	-0.05	2.498e-16	0.1
0.025	-0.7	1.09883	-1.175	0.5	0.35
0.025	0.3	0.867611	-1.175	0.5	0.35
0.025	0.3	0.610538	-1.175	0.5	0.35
0.025	0.3	0.101993	-0.175	0.5	0.35
-0.45	0.6	0.797049	0.15	-2.498e-16	-0.3
-0.45	0.6	0.797049	0.15	-2.498e-16	-0.3
-0.3	0.4	0.428106	0.1	-1.38778e-17	-0.2
-0.15	0.2	0.368943	0.05	-1.11022e-16	-0.1
-0.3	0.4	0.428106	0.1	-1.38778e-17	-0.2
0.15	-0.2	-0.18813	-0.05	3.46945e-17	0.1
0.15	-0.2	-0.239976	-0.05	-6.93889e-18	0.1
0.15	-0.2	-0.239976	-0.05	4.85723e-17	0.1
-0.15	0.2	0.239976	0.05	-4.85723e-17	-0.1
0.025	0.3	-0.276149	-0.175	0.5	0.35
0.025	0.3	-0.712024	-0.175	-0.5	0.35
0.025	0.3	-0.712024	0.825	-0.5	0.35
0.025	0.3	-0.712024	0.825	-0.5	0.35
0.025	0.3	-0.866843	0.825	-0.5	0.35
0.025	0.3	-0.934629	0.825	-0.5	0.35
0.025	0.3	-0.866843	0.825	-0.5	0.35
0.025	0.3	-0.813561	0.825	-0.5	0.35
0.025	0.3	-0.813561	0.825	-0.5	0.35
-5.55112e-17	-3.05311e-16	0.39753	-1	5.55112e-17	6.93889e-18
5.55112e-17	-2.77556e-16	-0.0738188	-3.60822e-16	1	-6.93889e-17
0.125	1.5	-1.50741	1.125	-0.5	-0.25
0.125	1.5	-1.50741	1.125	-0.5	-0.25
-0.875	1.5	-1.50741	1.125	-0.5	-0.25
-0.875	1.5	-1.50741	1.125	-0.5	-0.25
-2.22045e-16	3.33067e-16	0.930777	9.15934e-16	-1.94289e-16	4.85723e-17
4.16334e-17	5.55112e-17	0.096941	-2.77556e-16	1.38778e-17	-1.249e-16
-1.04083e-17	1.38778e-17	0.0301594	1.38778e-17	-1.73472e-18	-1.04083e-17
1.38778e-16	1.11022e-16	0.0403562	-1.11022e-16	2.77556e-17	-6.93889e-18
-2.08167e-17	1.28803e-16	0.247164	-6.7394e-16	-1.68702e-16	2.00686e-16
-1.73472e-17	2.77556e-17	0.0328881	1.38778e-17	1.04083e-17	-1.73472e-18
-2.77556e-17	2.77556e-17	0.0700847	8.32667e-17	6.93889e-18	-6.93889e-18
-2.498e-16	4.71845e-16	0.168175	1.60982e-15	-2.08167e-16	7.63278e-17
-1.11022e-16	2.77556e-17	0.0975154	4.996e-16	0	7.97973e-17
-1.9082e-17	9.36751e-17	-0.0139308	-1.82146e-16	-9.1073e-17	-6.85216e-17
-2.77556e-17	-4.16334e-17	0.0334626	5.89806e-16	-2.77556e-17	1.45717e-16
1.17961e-16	-1.66533e-16	0.0468189	6.93889e-18	1.04083e-17	1.00614e-16
1.17961e-16	-1.66533e-16	0.0468189	6.93889e-18	1.04083e-17	1.00614e-16
-7.63278e-17	5.13478e-16	0.0603188	-1.38778e-16	-1.35308e-16	7.63278e-17
-3.46945e-18	-5.89806e-17	0.020968	5.51642e-16	-8.67362e-18	-3.55618e-17
6.93889e-17	-5.55112e-17	0.0577337	6.245e-17	6.93889e-18	0
1.17961e-16	-1.66533e-16	0.0614678	7.63278e-17	-4.16334e-17	-1.56125e-17
-2.08167e-17	3.46945e-17	0.0396381	6.93889e-17	-3.46945e-18	-1.38778e-17
-2.63678e-16	5.6205e-16	0.0252765	1.73472e-16	-4.16334e-17	-1.0842e-16
-8.67362e-18	1.04083e-17	0.0188137	2.42861e-17	-1.04083e-17	-2.1684e-17
-1.73472e-18	3.46945e-18	0.00775528	1.38778e-17	0	-5.63785e-18
-5.20417e-18	6.93889e-18	0.0129255	2.60209e-17	-2.60209e-18	-1.34441e-17
3.1225e-17	-8.67362e-17	0.020968	1.56125e-16	1.02349e-16	3.38271e-17
-5.20417e-18	6.93889e-18	0.0129255	1.56125e-17	-8.67362e-19	-1.43115e-17
-0.025	-0.3	0.866843	-0.825	0.5	1.65
0.025	0.3	-0.866843	0.825	-0.5	0.35
-0.1	-1.2	-4.35368	-1.3	2	6.6
-0.375	1.5	-1.17688	2.625	-0.5	0.75
-0.875	1.5	-1.50741	1.125	-0.5	-0.25
1	0	0	0	0	0
0	1	0	0	0	0
0	0	0.0334626	5.89806e-16	-2.77556e-17	1.45717e-16
0	0	1	0	0	0
0	0	0	1	0	0
0	0	0	0	1	0
0	0	0	0	0	1
