# Supplementary material for: Dynamic estimation of specific fluxes in metabolic networks using non-linear dynamic optimization
Source: BMC Syst Biol. 2014 Dec 3;8:132. doi: 10.1186/s12918-014-0132-0 (PMC4280005; doi:10.1186/s12918-014-0132-0)
Supplement: Additional file 18 — Time points where measurements are taken in the medium-scale case study. (31×1) vector of time points where measurements are taken in the medium-scale case study, in Microsoft Office Excel format. [file 12918_2014_132_MOESM18_ESM.xlsx]

## Sheet: Sheet1
0
0.333333
0.666667
1
1.33333
1.66667
2
2.33333
2.66667
3
3.33333
3.66667
4
4.33333
4.66667
5
5.33333
5.66667
6
6.33333
6.66667
7
7.33333
7.66667
8
8.33333
8.66667
9
9.33333
9.66667
10
