# Supplementary material for: Dynamic estimation of specific fluxes in metabolic networks using non-linear dynamic optimization
Source: BMC Syst Biol. 2014 Dec 3;8:132. doi: 10.1186/s12918-014-0132-0 (PMC4280005; doi:10.1186/s12918-014-0132-0)
Supplement: Additional file 19 — Concentration measurements for the medium-scale case study. (31×8) matrix representing the measurements of the different concentrations (glucose, glycerol, ammonia, sulphate, citrate, 1,3-propanediol, acetate and biomass) along the columns at the different measurement time points along the rows, for the medium-scale case study, in Microsoft Office Excel format. [file 12918_2014_132_MOESM19_ESM.xlsx]

## Sheet: Sheet1
100.069	52.0749	38.4373	62.4407	0.532452	0	0.268645	7.03562	100.428	2.12501
98.9384	53.2086	38.6148	62.7637	0	0.549305	0.829013	7.92753	99.2637	3.70138
99.3996	53.996	39.0264	62.3808	0	0.280473	1.16354	9.60454	99.3355	2.45519
98.4198	53.5618	38.6427	62.5047	0.263514	1.08352	1.20749	8.63024	98.365	3.98049
96.5447	54.0109	37.5275	61.2251	0	1.30613	0.919278	10.2841	98.2463	4.91958
97.0932	54.7732	38.2409	62.0802	0.0149736	1.43749	0	12.477	97.7822	6.38356
96.2694	53.9655	38.2883	62.6096	0	3.85618	0.113085	13.9421	96.1119	8.84521
92.8073	54.4573	36.8193	63.0528	0	4.31883	1.77194	16.7853	94.1469	10.172
91.5812	55.13	36.6758	62.6255	0.685184	5.53499	1.70672	20.2542	93.9069	14.1836
89.1116	55.3223	34.7249	61.7721	0.41821	6.99655	2.49293	25.1214	91.8828	17.2957
86.7882	56.0272	34.4497	63.436	0.184738	10.6808	1.54648	30.2705	88.5994	20.3181
82.3202	56.0145	34.1849	62.8033	0.552864	12.5046	2.83327	36.8381	85.4709	27.5203
77.3831	57.849	34.4105	62.7573	0	15.5497	3.42981	44.9341	81.2738	34.7152
69.9164	59.5942	31.4832	62.8384	0.082601	20.4055	3.53215	54.7749	76.9016	42.1596
62.483	61.3372	28.7059	62.6962	0	25.1674	5.78849	68.3711	70.9175	53.3955
44.3203	45.4158	19.7356	46.4792	0.069513	23.4509	4.49467	60.9112	44.9157	49.5364
30.5652	34.0646	12.3058	33.4305	0.244475	20.2827	4.1434	52.881	28.1121	44.816
23.8118	26.1321	7.8437	23.4089	0.250268	17.445	3.72403	46.9717	16.4259	41.6456
18.7478	20.0445	3.82388	15.553	1.52202	13.8017	3.05487	37.4442	9.26392	37.2357
15.2104	13.5573	2.27272	11.7685	0	11.9603	3.24122	32.925	4.67784	31.9066
14.0599	13.4537	0	8.43547	0.25024	12.1676	3.29851	29.0951	2.3103	31.8381
12.9143	11.2056	0	6.89461	0	11.5849	2.79644	24.1374	1.08515	23.6408
10.3281	10.5251	0.513887	6.43016	0	12.7632	3.80876	26.4463	2.12454	24.4088
7.83892	12.6527	0	6.54661	0	14.7892	3.66428	30.3559	0.426288	23.5947
6.69361	12.3128	0.550219	7.49095	0.364308	16.4195	4.55686	31.9328	0.883626	25.0917
5.85569	13.2115	0	7.16312	1.55578	18.6921	4.62772	34.5321	0.641966	24.2521
4.03698	13.8897	0.0363626	7.14829	0	19.2042	5.75958	36.0562	0	24.33
3.41487	14.205	0.357549	7.05298	0.617869	20.5488	6.65755	37.509	0	24.6776
2.05609	14.594	0.532788	6.17046	0.846025	20.0733	5.96521	39.5843	0	23.5112
1.79462	15.8505	0.417782	6.13834	0.136174	19.6956	6.44121	37.3583	0.398983	24.114
1.17062	16.2807	0	7.11411	0.400788	17.4518	7.0237	36.0068	0	23.3189
