# Supplementary material for: Dynamic estimation of specific fluxes in metabolic networks using non-linear dynamic optimization
Source: BMC Syst Biol. 2014 Dec 3;8:132. doi: 10.1186/s12918-014-0132-0 (PMC4280005; doi:10.1186/s12918-014-0132-0)
Supplement: Additional file 20 — Concentration measurement variances for the medium-scale case study. (31×8) matrix representing the variances of the measurements of the different concentrations (glucose, glycerol, ammonia, sulphate, citrate, 1,3-propanediol, acetate and biomass) along the columns at the different measurement time points along the rows, for the medium-scale case study, in Microsoft Office Excel format. [file 12918_2014_132_MOESM20_ESM.xlsx]

## Sheet: Sheet1
0.519204	1.08546	0.768118	0.0144319	0.0868056	0.343835	1.18498	0.953285	4.23832	0.0761379
0.662212	1.06555	0.540448	0.319845	0.735266	0.484588	0.93431	0.659122	0.572557	0.138406
1.3482	1.40837	2.88406	1.09625	1.82482	0.690688	0.9283	0.516389	0.252828	0.735364
0.51883	1.34116	0.826884	5.33088	0.579928	1.1239	0.743893	1.24338	1.06351	0.146823
0.423936	0.210926	0.565176	0.923221	0.659345	1.47682	0.485942	0.0288706	3.11843	2.54485
0.468518	0.288165	0.884789	1.10065	0.503119	0.519693	0.259178	0.201718	0.322446	0.0184122
1.58479	0.832394	0.142021	2.66999	0.752823	0.154308	0.895793	0.741592	0.902128	0.684188
1.12024	0.798922	0.806995	0.992908	0.611526	1.96307	0.487368	1.21554	0.773721	1.34248
1.30947	1.86195	0.306796	1.34096	0.116326	4.11609	1.2127	1.03702	3.27317	2.0305
1.46181	0.240397	0.862382	0.736246	0.320987	2.30425	0.0886156	0.466671	0.811181	0.246674
0.467689	0.369106	0.265109	1.95836	0.250487	0.149846	1.11364	1.16971	2.99135	1.37099
0.967184	0.0585957	0.464813	4.35035	0.437562	3.16148	0.487917	0.34093	2.00107	1.6784
0.165902	2.17966	0.855355	0.0575992	0.293178	1.19442	0.720851	0.263155	1.17368	0.359846
0.43327	0.760387	0.69132	0.696715	0.00211869	1.25343	0.00804889	0.17821	0.466223	0.0279307
3.04575	1.5241	0.700641	3.74851	0.407396	0.7207	0.0611364	0.412446	0.352391	0.77044
0.0225303	0.106621	0.360675	1.02827	1.61574	0.66673	0.652305	0.817033	0.792114	0.725477
0.146467	0.10259	0.0755893	2.22967	1.28381	0.140205	1.16448	0.706769	0.39192	0.30237
0.34129	6.47972	0.363813	0.764752	0.542724	2.20266	3.00102	1.58803	0.149861	2.86941
1.31674	0.756819	0.00473446	0.739373	2.16643	2.99059	2.70996	0.417057	0.532274	3.35885
0.0759864	1.16371	1.93897	0.0917236	2.39402	1.46882	0.285064	1.76565	1.02207	1.35626
1.08408	1.53676	1.27497	0.345887	0.187021	0.571883	1.06909	1.38247	0.0550657	0.129332
0.335524	0.796346	0.40649	1.12764	0.118349	0.545971	0.0319177	2.90238	0.867173	0.128325
5.24882	0.819475	1.39002	0.924713	0.143645	0.218518	0.924371	0.0314879	0.540746	1.32806
0.0256445	1.89409	2.3499	0.113699	0.130671	1.04537	0.618507	0.155407	0.529311	0.618187
0.0647088	0.69551	0.135802	1.55553	0.016565	0.423883	1.40811	0.359582	1.6037	0.0855244
0.440261	0.324178	0.0312526	0.973048	0.610409	2.65354	0.395023	0.725043	0.355519	0.490956
3.7864	0.425617	0.0292983	0.46111	0.444854	0.34133	0.622916	2.57263	2.18092	1.08734
1.2231	0.740916	0.154415	1.33927	0.0435922	0.225518	0.734278	0.152778	1.14985	1.0093
1.37349	0.596117	0.228506	3.01882	1.52343	0.091214	0.00799615	2.37881	4.61097	0.213333
0.313312	0.520146	1.22607	0.613123	5.48326	4.83781	1.09806	3.11332	0.746476	0.354344
0.731309	1.23882	0.357462	0.0738123	0.261949	0.555603	0.375329	0.0768633	0.695465	0.332336
